# Supplementary material for: Mid- and Late-Life Migraine Is Associated with an Increased Risk of All-Cause Dementia and Alzheimer’s Disease, but Not Vascular Dementia: A Nationwide Retrospective Cohort Study
Source: J Pers Med. 2021 Sep 30;11(10):990. doi: 10.3390/jpm11100990 (PMC8540823; doi:10.3390/jpm11100990)
Supplement: Supplementary file 1 [file jpm-11-00990-s001.zip]

Archive with 1 entries (1 files):
- jpm-1392091-supplementary.pdf
